# Supplementary material for: Trochodendron aralioides, the first chromosome-level draft genome in Trochodendrales and a valuable resource for basal eudicot research
Source: Gigascience. 2019 Nov 18;8(11):giz136. doi: 10.1093/gigascience/giz136 (PMC6859433; doi:10.1093/gigascience/giz136)
Supplement: giz136_Supplemental_Figures_and_Tables [file giz136_supplemental_figures_and_tables.zip]

Archive with 8 entries (8 files):
- Supp_Figure_1-GC_content.pdf
- Supp_Figure_2-repeat_content.pdf
- Supp_Figure_3-genes_characteristics.pdf
- Supp_Figure_4-comparative_orthogroups.pdf
- Supp_Figure_5-orthologs.pdf
- Supp_Figure_6-orthologs_features.pdf
- Supp_Figure_7-4dTv.pdf
- Supplementary_tables.docx
